# Supplementary material for: The Role of MaWRKY70 in Regulating Lipoxygenase Gene Transcription during Chilling Injury Development in Banana Fruit
Source: Foods. 2024 Mar 11;13(6):854. doi: 10.3390/foods13060854 (PMC10969808; doi:10.3390/foods13060854)
Supplement: Supplementary file 1 [file foods-13-00854-s001.zip]

Archive with 1 entries (1 files):
- foods-2836821-supplementary.pdf
